# Supplementary material for: Listening to the Patient’s Voice: A Quantitative Study on Patient-Centredness in Diabetes Care in Palestinian Public Primary Care Services
Source: Healthcare (Basel). 2026 Jun 17;14(12):1747. doi: 10.3390/healthcare14121747 (PMC13299413; doi:10.3390/healthcare14121747)
Supplement: Supplementary file 1 [file healthcare-14-01747-s001.zip]

Archive with 1 entries (1 files):
- healthcare-4228399-supplementary.pdf
